# Supplementary material for: Efficacy and Safety of Guselkumab in Real-World Evidence: A Systematic Review and Meta-Analysis
Source: J Clin Med. 2026 May 11;15(10):3692. doi: 10.3390/jcm15103692 (PMC13207209; doi:10.3390/jcm15103692)
Supplement: Supplementary file 1 [file jcm-15-03692-s001.zip]

Archive with 2 entries (2 files):
- jcm-4274596 - PRISMA_2020_checklist (1).pdf
- jcm-4274596-supplementary-2.pdf
